# Supplementary material for: Definition of the Prognostic Role of MGMT Promoter Methylation Value by Pyrosequencing in Newly Diagnosed IDH Wild-Type Glioblastoma Patients Treated with Radiochemotherapy: A Large Multicenter Study
Source: Cancers (Basel). 2022 May 13;14(10):2425. doi: 10.3390/cancers14102425 (PMC9139569; doi:10.3390/cancers14102425)
Supplement: Supplementary file 1 [file cancers-14-02425-s001.zip]

Archive with 1 entries (1 files):
- cancers-1627261-supplementary.pdf
